# Supplementary material for: Enhancing Cooperation in 5–6-Year-Old Rural Chinese Children through Cooperative Constructive Play Based on Anji Play: A Quasi-Experimental Study
Source: Behav Sci (Basel). 2024 Jun 25;14(7):533. doi: 10.3390/bs14070533 (PMC11273849; doi:10.3390/bs14070533)
Supplement: Supplementary file 1 [file behavsci-14-00533-s001.zip]

Archive with 1 entries (1 files):
- behavsci-3045864-supplementary.pdf
